# Supplementary material for: Aflatoxin B1-Induced Apoptosis in Donkey Kidney via EndoG-Mediated Endoplasmic Reticulum Stress
Source: Vet Sci. 2025 Feb 5;12(2):130. doi: 10.3390/vetsci12020130 (PMC11860441; doi:10.3390/vetsci12020130)
Supplement: Supplementary file 1 [file vetsci-12-00130-s001.zip]

Archive with 27 entries (26 files):
- TEM、HE and IHC/
- TEM、HE and IHC/Fig3-A.jpg
- TEM、HE and IHC/Fig3-B.jpg
- TEM、HE and IHC/Fig3-C.jpg
- TEM、HE and IHC/Fig3-D1.jpg
- TEM、HE and IHC/Fig3-D2.jpg
- TEM、HE and IHC/Fig3-D3.jpg
- TEM、HE and IHC/Fig3-D4.jpg
- TEM、HE and IHC/Fig3-D5.jpg
- TEM、HE and IHC/Fig3-D6.jpg
- TEM、HE and IHC/Fig4-A.tif
- TEM、HE and IHC/Fig4-B.tif
- TEM、HE and IHC/Fig6-A1.jpg
- TEM、HE and IHC/Fig6-A2.jpg
- TEM、HE and IHC/Fig6-A3.jpg
- TEM、HE and IHC/Fig6-A4.jpg
- TEM、HE and IHC/Fig6-A5.jpg
- TEM、HE and IHC/Fig6-A6.jpg
- TEM、HE and IHC/Fig6-E1.jpg
- TEM、HE and IHC/Fig6-E2.jpg
- TEM、HE and IHC/Fig6-E3.jpg
- TEM、HE and IHC/Fig6-E4.jpg
- TEM、HE and IHC/Fig6-E5.jpg
- TEM、HE and IHC/Fig6-E6.jpg
- TEM、HE and IHC/Fig6-E7.jpg
- TEM、HE and IHC/Fig6-E8.jpg
- vetsci-3383555 - original WB images.zip
